# Supplementary material for: Bone Fusion in Normal and Pathological Development is Constrained by the Network Architecture of the Human Skull
Source: Sci Rep. 2017 Jun 13;7:3376. doi: 10.1038/s41598-017-03196-9 (PMC5469793; doi:10.1038/s41598-017-03196-9)
Supplement: Supplementary file 2 — Supplementary Dataset 1 [file 41598_2017_3196_MOESM2_ESM.csv]

ethmoid frontal.left
ethmoid frontal.right
ethmoid lacrimal.left
ethmoid lacrimal.right
ethmoid maxilla.left
ethmoid maxilla.right
ethmoid nasal.concha.left
ethmoid nasal.concha.right
ethmoid nasal.left
ethmoid nasal.right
ethmoid palatine.left
ethmoid palatine.right
ethmoid sphenoid.body
ethmoid vomer.lamella.left
ethmoid vomer.lamella.right
frontal.left frontal.right
frontal.left lacrimal.left
frontal.left maxilla.left
frontal.left nasal.left
frontal.left parietal.left
frontal.left sphenoid.body
frontal.left sphenoid.lateral.left
frontal.left zygomatic.left
frontal.right lacrimal.right
frontal.right maxilla.right
frontal.right nasal.right
frontal.right parietal.right
frontal.right sphenoid.body
frontal.right sphenoid.lateral.right
frontal.right zygomatic.right
lacrimal.left maxilla.left
lacrimal.left nasal.concha.left
lacrimal.right maxilla.right
lacrimal.right nasal.concha.right
maxilla.left maxilla.right
maxilla.left nasal.concha.left
maxilla.left nasal.left
maxilla.left palatine.left
maxilla.left premaxilla.left
maxilla.left sphenoid.lateral.left
maxilla.left vomer.lamella.left
maxilla.left zygomatic.left
maxilla.right nasal.concha.right
maxilla.right nasal.right
maxilla.right palatine.right
maxilla.right premaxilla.right
maxilla.right sphenoid.lateral.right
maxilla.right vomer.lamella.right
maxilla.right zygomatic.right
nasal.concha.left palatine.left
nasal.concha.right palatine.right
nasal.left nasal.right
occipital.basilar occipital.lateral.left
occipital.basilar occipital.lateral.right
occipital.basilar sphenoid.body
occipital.lateral.left occipital.planum
occipital.lateral.left temporal.petromastoid.left
occipital.lateral.right occipital.planum
occipital.lateral.right temporal.petromastoid.right
occipital.planum parietal.left
occipital.planum parietal.right
occipital.planum temporal.petromastoid.left
occipital.planum temporal.petromastoid.right
palatine.left palatine.right
palatine.left sphenoid.body
palatine.left vomer.lamella.left
palatine.right sphenoid.body
palatine.right vomer.lamella.right
parietal.left parietal.right
parietal.left sphenoid.lateral.left
parietal.left temporal.petromastoid.left
parietal.left temporal.squama.left
parietal.right sphenoid.lateral.right
parietal.right temporal.petromastoid.right
parietal.right temporal.squama.right
premaxilla.left premaxilla.right
sphenoid.body sphenoid.lateral.left
sphenoid.body sphenoid.lateral.right
sphenoid.body temporal.petromastoid.left
sphenoid.body temporal.petromastoid.right
sphenoid.body vomer.lamella.left
sphenoid.body vomer.lamella.right
sphenoid.lateral.left temporal.petromastoid.left
sphenoid.lateral.left temporal.squama.left
sphenoid.lateral.left zygomatic.left
sphenoid.lateral.right temporal.petromastoid.right
sphenoid.lateral.right temporal.squama.right
sphenoid.lateral.right zygomatic.right
temporal.petromastoid.left temporal.squama.left
temporal.petromastoid.right temporal.squama.right
temporal.squama.left zygomatic.left
temporal.squama.right zygomatic.right
vomer.lamella.left vomer.lamella.right
