# Supplementary material for: Bone Fusion in Normal and Pathological Development is Constrained by the Network Architecture of the Human Skull
Source: Sci Rep. 2017 Jun 13;7:3376. doi: 10.1038/s41598-017-03196-9 (PMC5469793; doi:10.1038/s41598-017-03196-9)
Supplement: Supplementary file 3 — Supplementary Dataset 2 [file 41598_2017_3196_MOESM3_ESM.csv]

Score	Bone1	Bone2	Normal	Pathology
0.772142	ethmoid	palatine.left	persistent	unaffected
0.771707	ethmoid	vomer.lamella.left	persistent	unaffected
0.770645	ethmoid	palatine.right	persistent	unaffected
0.76872	ethmoid	vomer.lamella.right	persistent	unaffected
0.75366	ethmoid	nasal.concha.left	persistent	unaffected
0.750888	ethmoid	nasal.concha.right	persistent	unaffected
0.744647	ethmoid	lacrimal.left	persistent	unaffected
0.743912	ethmoid	lacrimal.right	persistent	unaffected
0.737948	ethmoid	nasal.left	persistent	unaffected
0.734135	ethmoid	maxilla.left	persistent	unaffected
0.733412	ethmoid	nasal.right	persistent	unaffected
0.731705	ethmoid	maxilla.right	persistent	unaffected
0.696177	ethmoid	sphenoid.body	persistent	unaffected
0.688127	ethmoid	frontal.left	persistent	unaffected
0.683367	ethmoid	frontal.right	persistent	unaffected
0.609413	frontal.right	maxilla.right	persistent	unaffected
0.608458	frontal.left	maxilla.left	persistent	unaffected
0.563777	sphenoid.lateral.right	temporal.squama.right	persistent	unaffected
0.562717	parietal.right	temporal.squama.right	persistent	unaffected
0.560509	frontal.left	sphenoid.body	persistent	unaffected
0.559199	sphenoid.lateral.left	temporal.squama.left	persistent	unaffected
0.557362	frontal.right	sphenoid.body	persistent	unaffected
0.556408	parietal.left	temporal.squama.left	persistent	unaffected
0.552635	maxilla.left	maxilla.right	persistent	unaffected
0.552562	parietal.right	temporal.petromastoid.right	persistent	unaffected
0.551772	lacrimal.right	maxilla.right	persistent	unaffected
0.551381	parietal.right	sphenoid.lateral.right	persistent	unaffected
0.550313	lacrimal.left	maxilla.left	persistent	unaffected
0.549007	temporal.petromastoid.right	temporal.squama.right	fused	unaffected
0.547531	parietal.left	temporal.petromastoid.left	persistent	unaffected
0.54641	parietal.left	sphenoid.lateral.left	persistent	unaffected
0.545724	temporal.petromastoid.left	temporal.squama.left	fused	unaffected
0.538296	maxilla.right	nasal.concha.right	persistent	unaffected
0.536919	maxilla.left	nasal.concha.left	persistent	unaffected
0.534815	sphenoid.lateral.right	temporal.petromastoid.right	persistent	unaffected
0.533576	sphenoid.lateral.right	zygomatic.right	persistent	unaffected
0.533327	sphenoid.lateral.left	temporal.petromastoid.left	persistent	unaffected
0.533298	maxilla.right	nasal.right	persistent	unaffected
0.531807	maxilla.left	nasal.left	persistent	unaffected
0.527878	sphenoid.lateral.left	zygomatic.left	persistent	unaffected
0.516811	maxilla.left	palatine.left	persistent	unaffected
0.515983	maxilla.right	palatine.right	persistent	unaffected
0.507528	zygomatic.right	temporal.squama.right	persistent	unaffected
0.505515	maxilla.left	vomer.lamella.left	persistent	unaffected
0.503726	maxilla.right	vomer.lamella.right	persistent	unaffected
0.502803	zygomatic.left	temporal.squama.left	persistent	unaffected
0.460873	frontal.left	frontal.right	fused	craniosynostosis
0.431547	palatine.left	sphenoid.body	persistent	unaffected
0.430788	palatine.right	sphenoid.body	persistent	unaffected
0.428654	sphenoid.body	vomer.lamella.right	persistent	unaffected
0.428597	sphenoid.body	vomer.lamella.left	persistent	unaffected
0.420355	maxilla.right	premaxilla.right	fused	unaffected
0.416135	maxilla.left	premaxilla.left	fused	unaffected
0.405006	frontal.right	zygomatic.right	persistent	unaffected
0.402923	frontal.right	sphenoid.lateral.right	persistent	unaffected
0.399671	occipital.lateral.right	occipital.planum	fused	unaffected
0.398646	frontal.left	zygomatic.left	persistent	unaffected
0.398402	occipital.lateral.left	occipital.planum	fused	unaffected
0.395529	frontal.left	sphenoid.lateral.left	persistent	unaffected
0.383016	occipital.basilar	occipital.lateral.left	fused	unaffected
0.38127	occipital.basilar	occipital.lateral.right	fused	unaffected
0.379198	maxilla.right	zygomatic.right	persistent	unaffected
0.370641	maxilla.left	zygomatic.left	persistent	unaffected
0.362572	frontal.left	lacrimal.left	persistent	unaffected
0.362114	frontal.right	lacrimal.right	persistent	unaffected
0.361547	maxilla.right	sphenoid.lateral.right	persistent	unaffected
0.360034	frontal.right	nasal.right	persistent	unaffected
0.359638	frontal.left	nasal.left	persistent	unaffected
0.354221	maxilla.left	sphenoid.lateral.left	persistent	unaffected
0.352523	frontal.right	parietal.right	persistent	craniosynostosis
0.351122	sphenoid.body	sphenoid.lateral.left	fused	unaffected
0.348571	sphenoid.body	sphenoid.lateral.right	fused	unaffected
0.347247	frontal.left	parietal.left	persistent	craniosynostosis
0.321835	sphenoid.body	temporal.petromastoid.left	persistent	unaffected
0.318729	sphenoid.body	temporal.petromastoid.right	persistent	unaffected
0.29717	occipital.planum	temporal.petromastoid.left	persistent	unaffected
0.295932	occipital.lateral.left	temporal.petromastoid.left	persistent	unaffected
0.292976	occipital.planum	temporal.petromastoid.right	persistent	unaffected
0.290671	occipital.lateral.right	temporal.petromastoid.right	persistent	unaffected
0.289653	parietal.left	occipital.planum	persistent	craniosynostosis
0.288821	sphenoid.body	occipital.basilar	fused	unaffected
0.284245	parietal.right	occipital.planum	persistent	craniosynostosis
0.273229	palatine.left	vomer.lamella.left	persistent	unaffected
0.272509	palatine.right	vomer.lamella.right	persistent	unaffected
0.246019	lacrimal.left	nasal.concha.left	persistent	unaffected
0.245877	lacrimal.right	nasal.concha.right	persistent	unaffected
0.240263	nasal.concha.left	palatine.left	persistent	unaffected
0.239698	palatine.left	palatine.right	persistent	unaffected
0.23837	nasal.concha.right	palatine.right	persistent	unaffected
0.236226	premaxilla.left	premaxilla.right	persistent	unaffected
0.234462	vomer.lamella.left	vomer.lamella.right	fused	unaffected
0.188902	nasal.left	nasal.right	persistent	unaffected
0.145854	parietal.left	parietal.right	persistent	craniosynostosis
